# Supplementary material for: Intra-Colonial Viral Infections in Western Honey Bees (Apis Mellifera)
Source: Microorganisms. 2021 May 18;9(5):1087. doi: 10.3390/microorganisms9051087 (PMC8158351; doi:10.3390/microorganisms9051087)
Supplement: Supplementary file 1 [file microorganisms-09-01087-s001.zip]

Archive with 3 entries (2 files):
- microorganisms-1187569-supplementary/
- microorganisms-1187569-supplementary/Appendix A - Raw Data.xlsx
- microorganisms-1187569-supplementary/Castelli et al. 2021 - Supplementary Material.pdf
