# Supplementary material for: Intra-Colonial Viral Infections in Western Honey Bees (Apis Mellifera)
Source: Microorganisms. 2021 May 18;9(5):1087. doi: 10.3390/microorganisms9051087 (PMC8158351; doi:10.3390/microorganisms9051087)
Supplement: Supplementary file 1 [file microorganisms-09-01087-s001.zip › microorganisms-1187569-supplementary/Appendix A - Raw Data.xlsx]

## Sheet: Feuil1
		Mean Cqs across the two runs
Colony	Individual	DWV-A	DWV-B	ABPV	BQCV	SBV
Colony B	24-A1	8.13173	25.3792	33.409	32.7615	39.6959
	24-A2	7.90224	7.55686	32.7575	ND	ND
	24-A3	4.45029	18.4003	ND	39.9515	ND
	24-A4	24.5912	27.2387	36.7569	31.3515	ND
	24-A5	4.72644	6.32605	ND	ND	ND
	24-A6	5.17781	5.03313	36.2227	ND	ND
	24-A7	5.13928	5.56687	ND	ND	34.9205
	24-A8	6.79434	18.1163	ND	39.9759	ND
	24-A9	5.40944	6.32297	38.7428	32.5881	ND
	24-A10	6.47444	23.5911	ND	ND	ND
	24-A11	21.0309	21.916	ND	ND	ND
	24-A12	14.6993	14.4093	ND	31.9717	ND
	24-B1	4.39165	19.438	ND	39.2344	ND
	24-B2	6.05236	4.81082	ND	ND	39.5517
	24-B3	23.0701	4.5302	ND	ND	ND
	24-B4	4.29384	18.772	ND	ND	ND
	24-B5	23.558	10.7293	33.5929	ND	ND
	24-B6	5.63066	6.54535	ND	ND	ND
	24-B7	25.759	24.5812	ND	37.3092	ND
	24-B8	5.55816	21.8361	32.9817	ND	ND
	24-B9	16.9145	21.5438	ND	ND	36.9459
	24-B10	23.7585	22.6193	32.8239	ND	ND
	24-C1	28.1073	4.39624	ND	37.5713	ND
	24-C2	4.95335	5.052	31.2071	ND	ND
	24-C3	19.2081	20.2492	36.9225	ND	ND
	24-C4	4.95602	5.78957	ND	ND	38.074
	24-C5	4.59736	25.6805	ND	ND	ND
	24-C6	4.56951	19.486	ND	ND	ND
	24-E1	4.95921	6.8524	ND	32.7556	ND
	24-E2	4.1466	22.4841	32.1244	ND	36.8842
	24-E3	6.0552	4.96391	32.8647	ND	35.2645
	24-E4	5.92356	5.09301	ND	ND	ND
	24-E5	5.52478	5.57973	ND	38.1255	ND
	24-E6	6.44251	5.31596	ND	ND	ND
	24-E7	4.57643	25.5198	33.723	35.4316	ND
	24-E8	4.35328	25.1145	ND	ND	ND
Colony D	S2-A1	11.7144	26.6998	39.4392	ND	ND
	S2-A2	24.3394	26.6156	ND	ND	ND
	S2-A3	23.5102	26.6483	ND	ND	38.0749
	S2-A4	5.23265	26.7037	33.2988	39.4234	ND
	S2-A5	25.6007	26.7685	ND	ND	ND
	S2-A6	24.8297	26.9071	ND	ND	ND
	S2-A7	26.9729	26.6143	38.5397	39.9762	37.7904
	S2-D1	25.3971	26.7439	39.9535	ND	ND
	S2-D2	25.9765	26.8524	39.0087	38.1278	ND
	S2-D3	22.8523	26.7425	37.7375	ND	ND
	S2-D4	23.7887	26.629	38.7383	ND	ND
	S2-D5	26.6881	26.7309	38.8483	ND	ND
	S2-D6	26.6561	21.2096	31.3743	ND	39.8962
	S2-D7	25.4056	4.96899	39.9199	ND	39.4495
	S2-D8	26.7863	19.076	38.801	38.996	ND
	S2-D9	26.3915	17.8338	ND	ND	ND
	S2-D10	27.9235	24.1207	38.9511	ND	ND
	S2-D11	27.3141	23.4942	38.8517	ND	ND
	S2-D12	27.3907	25.0819	ND	ND	ND
	S2-G1	24.2498	25.5286	ND	ND	39.3533
	S2-G2	26.025	25.7651	ND	ND	ND
	S2-G3	25.087	23.7064	38.2458	ND	ND
	S2-G4	18.4182	25.2379	37.8534	ND	32.2285
	S2-G5	9.87814	6.44795	ND	ND	ND
	S2-G6	27.6211	25.4936	ND	33.8753	ND
	S2-G7	28.0785	26.9622	39.2983	ND	37.4938
	S2-G8	27.9854	26.7606	39.0567	ND	ND
	S2-G9	28.4425	27.3122	ND	ND	ND
	S2-G10	27.7956	26.9604	ND	ND	ND
	S2-H1	26.7497	27.0297	39.1714	38.5925	39.2681
	S2-H2	25.3082	26.7188	37.6708	ND	ND
	S2-H3	27.3612	27.1647	39.0712	ND	ND
	S2-H4	28.0385	25.0864	39.2483	ND	39.1512
	S2-H5	27.7441	26.9076	38.9308	ND	ND
	S2-H6	27.8367	26.494	38.3706	34.6838	ND
	S2-H7	28.0552	27.2237	38.5059	ND	ND
Colony E	S3-A1	19.3324	19.2467	ND	ND	ND
	S3-A2	20.2225	20.244	36.0998	ND	39.0113
	S3-A3	20.2983	20.3187	38.5849	ND	ND
	S3-A4	21.2363	21.1685	ND	ND	ND
	S3-A5	19.725	19.4505	36.4812	ND	ND
	S3-A6	5.2694	5.51788	39.6933	ND	39.2783
	S3-A7	19.839	5.7291	ND	39.9635	ND
	S3-A8	23.3244	22.7206	ND	ND	ND
	S3-A9	7.52573	7.61075	ND	ND	ND
	S3-A10	23.408	21.6466	ND	ND	ND
	S3-A11	23.661	5.21076	ND	ND	ND
	S3-A12	22.6698	5.45656	ND	ND	ND
	S3-B1	26.4728	27.0265	ND	ND	ND
	S3-B2	27.5128	27.3065	ND	ND	ND
	S3-B2	28.0381	25.5488	ND	ND	ND
	S3-B3	26.8776	27.4186	ND	ND	ND
	S3-B5	27.5712	25.9953	ND	ND	ND
	S3-B6	23.8478	27.1164	ND	ND	ND
	S3-B7	27.8584	25.506	ND	ND	39.0518
	S3-B8	25.5261	26.9514	ND	38.6323	ND
	S3-B9	5.02441	23.3751	ND	ND	ND
	S3-B10	27.4622	6.53155	ND	ND	ND
	S3-B11	5.74011	24.5256	33.2732	38.2883	ND
	S3-B12	25.5059	5.55415	39.068	ND	ND
	S3-C1	26.8456	26.9064	34.6653	ND	ND
	S3-C2	26.3634	26.9878	ND	ND	ND
	S3-C3	26.1926	26.7808	ND	ND	ND
	S3-C4	28.1434	26.9949	ND	ND	ND
	S3-C5	5.46389	26.9675	ND	ND	ND
	S3-C6	20.5764	26.0913	ND	39.3306	ND
	S3-C7	4.95344	26.8323	ND	ND	ND
	S3-C8	19.2058	28.5191	ND	38.478	ND
	S3-C9	23.328	30.6685	ND	ND	ND
	S3-C10	26.534	6.02976	ND	39.3805	ND
	S3-C11	22.5741	26.6002	ND	ND	ND
	S3-C12	22.3395	24.2825	ND	ND	ND
